# Supplementary material for: Spatiotemporal control of signal-driven enzymatic reaction in artificial cell-like polymersomes
Source: Nat Commun. 2022 Sep 2;13:5179. doi: 10.1038/s41467-022-32889-7 (PMC9440086; doi:10.1038/s41467-022-32889-7)
Supplement: Supplementary file 6 — Source Data [file 41467_2022_32889_MOESM6_ESM.xlsx]

## Sheet: Fig 1d
Figure 1d
	Rhodamine 6G	Time (hr)	Intensity (I(t)/I(0))	STD		Note
		0	1	0.16		STD indicates the standard deviation, all of data in this file.
		0.0167	0.977	0.094
		0.0833	0.813	0.086
		0.167	0.661	0.055
		0.333	0.574	0.042
		1	0.317	0.081
		1.5	0.152	0.032
		2	0.108	0.026
		4	0.064	0.016
	2,7-dichlorofluorescein	Time (hr)	Intensity (I(t)/I(0))	STD
		0	1	0.11
		0.0167	0.815	0.094
		0.0833	0.617	0.086
		0.167	0.416	0.033
		0.333	0.231	0.035
		1	0.133	0.062
		1.5	0.071	0.09
		2	0.062	0.01
		4	0.03	0.01
	Carboxyfluorescein	Time (hr)	Intensity (I(t)/I(0))	STD
		0	1	0.08
		0.0167	0.807	0.061
		0.0833	0.594	0.031
		0.167	0.293	0.028
		0.333	0.134	0.022
		1	0.056	0.017
		1.5	0.042	0.015
		2	0.031	0.011
		4	0.027	0.01

## Sheet: Fig 1e
Figure 1e
	Atto 590	Time (hr)	Intensity (I(t)/I(0))	STD
		0	1	0.05
		1	0.99	0.04
		2	0.97	0.03
		4	0.95	0.03
		8	0.93	0.02
		12	0.92	0.02
		16	0.91	0.01
		22	0.905	0.02
		24	0.9	0.01
	Atto 633	Time (hr)	Intensity (I(t)/I(0))	STD
		0	1	0.032
		1	0.99	0.017
		2	0.99	0.021
		4	0.97	0.055
		8	0.96	0.042
		12	0.95	0.02
		16	0.95	0.032
		22	0.94	0.026
		24	0.94	0.02
	HPTS	Time (hr)	Intensity (I(t)/I(0))	STD
		0	1	0.053
		1	0.971	0.04
		2	0.962	0.045
		4	0.939	0.032
		8	0.922	0.034
		12	0.883	0.028
		16	0.841	0.019
		22	0.819	0.022
		24	0.804	0.014

## Sheet: Fig 1f
Figure 1f
	Polymersome swelling by potassium	Time (hr)	(R(t)/R(0))^(4)	STD
		0	1	0.001
		2	1.20117	0.1342
		4	1.36509	0.1408
		6	1.93	0.1416
		8	2.32	0.1487
		10	2.62	0.1511
		12	2.95	0.144
		14	3.45	0.1238
		16	3.72	0.1527
		18	4.21	0.1108
		20	4.448	0.1607
	Polymersome swelling by magnesium	Time (hr)	(R(t)/R(0))^(4)	STD
		0	1	0.001
		2	1.08172	0.14689
		4	1.22303	0.18091
		6	1.30214	0.1126
		8	1.42116	0.1182
		10	1.52952	0.1236
		12	1.65425	0.1271
		14	1.89502	0.1323
		16	1.94921	0.1362
		18	2.22323	0.1443
		20	2.33748	0.159

## Sheet: Fig 2c
Figure 2c
	Time (min)	Number of coacervates	STD		Note
	-10	0	0		* Negative time refers to the state in which the sample is waiting before actually adjusting the pH.
	-5	0	0		* To determine the number of coacervates, the number to the right of the decimal point is rounded off.
	0	0	0
	9	12	5
	10	16	5
	12	17	6
	15	20	4
	25	84	17
	38	72	15
	39	26	7
	51	13	4
	52	8	3
	64	5	2
	81	4	2
	82	2	0
	100	1	0

## Sheet: Fig 2d
Figure 2d
	ATP concentration (mM)	Coacervate diameter (μm)	STD
	1	0	0
	4	10.5	2.3
	6	22.9	3.1
	8	25.3	2.8
	10	27.4	3.7

## Sheet: Fig 3c
Figure 3c
	Polymersomes	Time (h)	Coacervate diameter (μm)	STD		Bulk	Time (h)	Coacervate diameter (μm)	STD
		1	13.51	1.09971			1	5.77	2.58487
		2	20.12	0.811934			2	8.94	3.94861
		3	22.21	1.03614			3	12.85	4.37013

## Sheet: Fig 3d
Figure 3d
	ADP concentration (mM)	coacervate diameter (μm)	STD
	3	4.2	0.9453
	4	9.2	1.1173
	5	20.6	1.735

## Sheet: Fig 3e
Figure 3e	*ADP 5 mM
	1 hour	PEP concentration	coacervate diameter (μm)	STD
		3	5.333	1.3324
		4	11.01	1.47068
		5	13.81	1.17936
		8	17.027	1.275
		10	17.81	0.88
	2 hour	PEP concentration	coacervate diameter (μm)	STD
		3	7.64	0.899
		4	15.63	1.50934
		5	19.81	1.33749
		8	19.818	1.2156
		10	19.86	1.69
	3 hour	PEP concentration	coacervate diameter (μm)	STD
		3	9.27	0.9475
		4	16.965	0.84764
		5	20.92	1.81373
		8	21.5	1.44
		10	22.03	1.15936

## Sheet: Fig 4b
Figure 4b
	Photodecay (control group)			Time (min)	I(t)/I(0)	STD
				0	1	0.02
				5	0.93	0.05
				40	0.89	0.06
				100	0.86	0.04
				150	0.85	0.03
	Double enzyme grouop			Time (min)	I(t)/I(0)	STD
				0	1	0.03
				1.667	0.79	0.15
				5	0.65	0.09
				20	0.39	0.1
				24	0.34	0.11
				26	0.33	0.09
				40	0.19	0.08
				100	0.08	0.03
				150	0.03	0.01

## Sheet: Fig 5b, c
Figure 5b
	Fluorescence signal intensity (A.U.)	Time (min)	0	10	20	30	40	50	60	70	80	90	100	110	120	130	140	150	160	170	180
			1.643	5.751	11.406	9.088	21.194	30.064	39.773	45.639	58.001	59.3834	68.3987	50.938	54.2919	53.0266	46.6682	54.6052	52.5539	51.8795	49.3933
			1.092	5.583	14.595	17.261	19.36	28.866	30.013	42.456	47.746	59.247	50.2923	59.395	56.6949	56.7949	52.8186	54.7483	51.2866	55.6839	55.2274
			2.632	9.264	16.617	16.643	15.865	29.802	35.218	45.993	50.502	52.701	55.3021	50.979	52.1058	47.7729	57.211	51.5635	59.5143	52.3948	58.5243
			1.587	7.013	12.806	18.523	14.892	19.147	36.624	43.54	52.121	51.518	48.8747	64.015	65.001	67.8516	64.6178	60.0159	60.5924	54.5468	51.9829
			4.163	2.071	12.936	16.214	17.536	30.752	30.828	48.369	55.544	64.195	49.2665	51.251	55.9954	50.8472	59.4384	57.6519	55.7072	56.8397	56.9613
			2.536	6.452	10.873	17.463	19.095	28.32	34.248	41.264	47.912	47.335	47.2284	58.083	58.8967	63.8615	46.6131	53.7818	56.6359	56.2352	53.6563
			3.286	5.713	10.246	17.455	19.267	26.934	37.352	53.583	44.382	50.0766	44.4747	56.351	50.5029	51.9299	55.7594	59.4733	53.7321	57.3166	53.0637
			2.445	6.645	10.615	17.519	19.821	20.938	24.543	44.982	49.267	65.357	55.0958	54.091	51.9761	59.0843	55.6742	59.2834	50.4491	50.1494	57.7681
			3.63	8.034	15.732	15.342	17.604	24.765	25.321	56.169	45.104	58.029	62.327	64.46	56.0405	55.1789	53.2469	54.7124	55.9317	54.5249	54.3465
			2.845	7.817	13.948	18.293	19.174	21.136	46.647	43.934	42.561	45.086	60.133	45.67	57.1095	58.4209	59.8693	49.7078	51.0035	59.5144	57.4302
			2.112	1.755	12.44	18.326	18.476	24.468	36.927	55.315	50.9593	44.397	56.226	49.593	51.4712	51.7464	55.428	48.8947	62.832	47.9283	56.7773
			3.562	8.521	17.104	24.409	15.884	26.268	47.816	42.709	41.1947	57.561	53.5496	53.835	56.0072	52.8359	54.613	50.6478	57.4287	50.0832	60.2752
			3.146	4.736	20.148	11.918	16.451	19.048	34.312	28.313	43.6584	41.1578	46.8496	52.882	53.1987	48.7678	50.7042	51.7733	49.0737	53.2035	49.0336
			2.069	2.585	16.083	24.351	19.539	33.276	38.211	46.308	40.8104	53.0732	48.7788	54.7101	54.6101	53.2149	51.5143	51.5535	51.6992	52.5827	50.8041
		Average	2.62486	5.85286	13.9678	17.3432	18.1541	25.9846	35.5595	45.6124	47.8402	53.5084	53.3427	54.7324	55.2787	55.0953	54.584	54.1723	54.8886	53.7774	54.6603
		STD	0.877704	2.36686	2.89577	3.97793	1.8246	4.55293	6.71902	6.91387	5.24891	7.44251	6.75777	5.33614	3.70677	5.65205	4.94537	3.73207	4.17725	3.20978	3.49705
Figure 5c
	Fluorescence signal intensity (A.U.)	Case	I(t)	Average	STD
		No PEP	2.78234	3.27766	1.62323
			1.40712
			3.32682
			1.32581
			1.99512
			3.98177
			2.51248
			3.16435
			4.98633
			6.38889
			2.41175
			2.32292
			3.32111
			2.27054
			3.74186
			3.96296
			7.31453
			1.78125
		PEP infusion	I(t)	Average	STD
			71.558	53.0707	7.84689
			65.519
			58.472
			55.182
			54.436
			54.004
			53.023
			50.602
			50.505
			45.993
			46.049
			45.991
			46.172
			45.484

[truncated: 19 more sheets: Supplementary Fig S5, Supplementary Fig S6, Supplementary Fig S7a, Supplementary Fig S7b, Supplementary Fig S8, Supplementary Fig S11, Supplementary Fig S12, Supplementary Fig S14, Supplementary Fig S15, Supplementary Fig S16, Supplementary Fig S17, Supplementary Fig S18a, Supplementary Fig S18b & S19a, Supplementary Fig S19b, Supplementary Fig S20, Supplementary Fig S21, Supplementary Fig S22, Supplementary Fig S23, Supplementary Fig S27]
